# Supplementary material for: Identification of a prognostic model based on costimulatory molecule-related subtypes and characterization of tumor microenvironment infiltration in acute myeloid leukemia
Source: Front Genet. 2022 Aug 19;13:973319. doi: 10.3389/fgene.2022.973319 (PMC9437340; doi:10.3389/fgene.2022.973319)
Supplement: Supplementary file 1 [file Table2.XLSX]

## Sheet: Sheet1
id	HR	HR.95L	HR.95H	pvalue
SLC15A3	1.11236	1.02371	1.20868	0.011971
MS4A4A	1.11242	1.01327	1.22127	0.0252978
FGD2	1.1769	1.046	1.32418	0.00677733
KCTD12	1.08288	1.00231	1.16994	0.0435515
LILRB1	1.13438	1.02987	1.2495	0.0105641
SAMHD1	1.14153	1.02017	1.27734	0.0209905
LILRB3	1.12636	1.02186	1.24154	0.0166059
LILRB2	1.13833	1.0461	1.2387	0.00265134
CARD16	1.205	1.0266	1.41439	0.0225406
FGR	1.13564	1.01872	1.26598	0.0217626
TNFRSF1B	1.15613	1.02002	1.31041	0.0232021
NCF2	1.10936	1.01664	1.21053	0.0197793
MAFB	1.09158	1.00631	1.18408	0.0347277
LGALS2	1.08238	1.01922	1.14946	0.00986183
ITGB2	1.20032	1.04039	1.38482	0.0123224
CASP1	1.25032	1.03447	1.51121	0.0208658
TFEB	1.32351	1.14425	1.53084	0.000160165
LILRB4	1.23692	1.09758	1.39395	0.000488881
CX3CR1	1.09429	1.00502	1.19149	0.0379521
NAPSB	1.10001	1.00637	1.20236	0.0357409
MYOF	1.1771	1.07053	1.29429	0.000758628
COTL1	1.20568	1.02191	1.4225	0.0266362
LILRA1	1.21182	1.07704	1.36348	0.00140519
LILRA6	1.17605	1.05082	1.31621	0.00475952
CD163	1.08698	1.01206	1.16746	0.0220908
ITGAM	1.20988	1.06027	1.38061	0.00467174
VNN2	1.08975	1.00433	1.18244	0.0390469
ITGB2-AS1	1.15181	1.0218	1.29837	0.0207264
ITGAL	1.41307	1.16169	1.71886	0.000541272
CLEC7A	1.13855	1.04362	1.24213	0.00348954
VDR	1.28812	1.10183	1.50591	0.00148997
SECTM1	1.12627	1.03004	1.2315	0.00906774
SLC8A1	1.25155	1.11063	1.41036	0.000231854
LRRC25	1.14911	1.04421	1.26455	0.00443159
IL1RN	1.2126	1.07048	1.3736	0.00244004
S100A4	1.46107	1.21686	1.75429	4.83778e-05
ANXA5	1.11285	1.00585	1.23122	0.038166
HCLS1	1.59868	1.13232	2.25713	0.00767351
OAS1	1.17708	1.02622	1.35012	0.0198177
S100A6	1.27301	1.07869	1.50232	0.00428567
CD300C	1.31137	1.13005	1.52179	0.000356736
PPM1M	1.19894	1.01877	1.41097	0.0289738
HSPA6	1.11422	1.00382	1.23677	0.0422006
KIAA0513	1.18414	1.02125	1.37301	0.0251914
HMOX1	1.12155	1.00354	1.25344	0.0431431
IGF2R	1.20049	1.05995	1.35966	0.00402057
CDC42EP3	1.25266	1.07729	1.45657	0.00341802
DAPP1	1.28264	1.01013	1.62866	0.0410819
CPM	1.14385	1.01241	1.29235	0.0309332
MVP	1.39002	1.15207	1.67713	0.000586748
UNC93B1	1.41601	1.14204	1.7557	0.00152105
FGD4	1.18083	1.05172	1.32578	0.00489924
ARHGAP30	1.42984	1.05515	1.9376	0.0211009
CD300LB	1.31004	1.14092	1.50422	0.000128439
LILRA5	1.20044	1.07406	1.34169	0.00128764
EHBP1L1	1.38825	1.12073	1.71961	0.00266785
RAB31	1.14786	1.03099	1.27799	0.0118355
DHRS9	1.17498	1.05942	1.30315	0.00226755
LST1	1.36497	1.12204	1.66049	0.00186142
HCK	1.2383	1.06075	1.44557	0.00679096
CD180	1.16584	1.05443	1.28901	0.00275112
STX11	1.16421	1.00858	1.34384	0.0378288
KMO	1.25547	1.02325	1.54039	0.0292403
SLA	1.23576	1.02584	1.48864	0.0258457
DOK2	1.38683	1.16276	1.6541	0.000275824
LFNG	1.12919	1.00387	1.27016	0.0429354
PECAM1	1.39587	1.11364	1.74964	0.0038056
ITGB7	1.26555	1.09956	1.45659	0.00102665
SLC11A1	1.14749	1.00543	1.30963	0.0413178
ZNF529	0.722937	0.559127	0.934738	0.0133323
KDM5B	0.669445	0.543181	0.82506	0.000167721
RAB29	1.5586	1.22674	1.98025	0.000280363
KYNU	1.13947	1.03081	1.25958	0.010669
UNC119	1.19559	1.0487	1.36306	0.00756491
PAK1	1.37724	1.07813	1.75933	0.0104036
TNFAIP2	1.20456	1.0455	1.38781	0.0100002
CUEDC1	1.26984	1.10397	1.46064	0.000822991
SORT1	1.25208	1.11959	1.40024	8.15946e-05
CYTH4	1.52777	1.24048	1.88158	6.67297e-05
HDAC9	1.16973	1.00954	1.35534	0.0369451
CD300A	1.34577	1.12541	1.60928	0.00113439
SLC9A9	1.16097	1.02066	1.32058	0.0231428
FXYD6	1.12805	1.01284	1.25636	0.0283804
ACPP	1.16729	1.0118	1.34666	0.0339366
KCNQ1	1.25141	1.0804	1.44948	0.00277653
PEA15	1.56469	1.18092	2.07317	0.00181923
FAM49A	1.19505	1.0057	1.42004	0.04291
FNIP2	1.25735	1.00899	1.56684	0.0413846
SGMS2	1.16931	1.05321	1.2982	0.00337025
MX2	1.26125	1.02132	1.55753	0.031088
ITGAX	1.37561	1.17342	1.61265	8.44014e-05
TNFSF13	1.24565	1.04999	1.47776	0.0117506
TNNI2	1.21434	1.10381	1.33595	6.65686e-05
LINC00877	1.10202	1.00799	1.20483	0.0327767
CXCL16	1.14253	1.03275	1.26396	0.00972873
OAS2	1.32129	1.08075	1.61536	0.00658028
NRGN	1.22935	1.07618	1.40433	0.00235598
EHD4	1.26456	1.02176	1.56507	0.0309392
HLA-DMB	1.18839	1.03407	1.36573	0.0150138
PIK3R5	1.50521	1.16041	1.95245	0.00206441
SRGAP2	1.17491	1.02286	1.34957	0.0226318
EPB41L3	1.12793	1.03921	1.22423	0.00397414
AKAP7	1.33126	1.09789	1.61425	0.00361884
CBX2	0.816986	0.690932	0.966037	0.0180749
RGS19	1.38614	1.04481	1.83897	0.0235799
ZBTB38	1.47735	1.20613	1.80955	0.000162611
MSR1	1.15048	1.02217	1.29489	0.020156
ALS2	0.687225	0.552253	0.855184	0.000773149
ITGA7	1.12773	1.0053	1.26507	0.0403489
CTSD	1.29574	1.07683	1.55914	0.00606998
SRGAP2C	1.17493	1.00133	1.37862	0.0481239
HTATIP2	1.39691	1.14766	1.7003	0.000858058
GPR18	0.843906	0.721888	0.986547	0.0331765
PRKCD	1.21561	1.00445	1.47115	0.044897
FLOT1	1.29551	1.01234	1.65788	0.0396422
ZNF107	0.710208	0.549356	0.918157	0.00901113
LGALS1	1.29847	1.12137	1.50355	0.000481047
TCIRG1	1.26303	1.06837	1.49317	0.00625156
CDCA7L	0.798223	0.6565	0.97054	0.0238334
TLR6	1.21522	1.01545	1.4543	0.0333952
PREX1	1.38373	1.05295	1.81841	0.0197969
ZNF273	0.780529	0.638609	0.953989	0.0155203
KCNMB1	1.33763	1.13301	1.57921	0.000594434
GPR132	1.2909	1.07942	1.54382	0.00515599
IL12RB1	1.64267	1.29954	2.0764	3.30129e-05
EPS8	1.10178	1.00874	1.20341	0.0313005
ZNF493	0.690397	0.540153	0.882432	0.00308794
RMDN2	1.27414	1.07487	1.51035	0.00523724
AOAH	0.851284	0.74108	0.977876	0.0228309
CXCR2	1.15776	1.01898	1.31543	0.0245369
VNN1	1.1838	1.09327	1.28182	3.22409e-05
CASP6	0.623765	0.479929	0.810709	0.000417187
CD300LF	1.2422	1.05085	1.4684	0.0110521
SLC43A2	1.33014	1.12189	1.57705	0.0010238
NEXN	1.2152	1.07526	1.37334	0.00179354
SH2B3	1.55506	1.20144	2.01276	0.000796079
VNN3	1.13143	1.00146	1.27827	0.0473297
PPARD	1.24922	1.00405	1.55426	0.0459127
FUCA1	1.31669	1.04513	1.6588	0.0195694
MNDA	0.906265	0.831946	0.987224	0.0241646
MEGF6	0.762505	0.631863	0.920157	0.00468754
MANSC1	1.19356	1.0611	1.34256	0.00319794
METTL7B	1.27155	1.13221	1.42803	4.97397e-05
HTR7	1.3659	1.19326	1.56351	6.10029e-06
TNS3	1.19125	1.03699	1.36845	0.0133859
FBXW4P1	0.738799	0.58367	0.935159	0.0118209
HLA-DRA	1.21626	1.05826	1.39784	0.0058244
VCL	1.55792	1.18315	2.0514	0.00158944
PKIB	1.11007	1.01151	1.21822	0.0277188
ITPR2	0.613032	0.490235	0.766589	1.78219e-05
RHBDF2	1.61257	1.28489	2.02382	3.74279e-05
UBXN11	1.21122	1.03379	1.41909	0.0177286
PLXNB2	1.33319	1.08695	1.63522	0.00577691
CLCN5	1.72144	1.38689	2.13671	8.37984e-07
SH3TC1	1.52484	1.25777	1.84863	1.75189e-05
PLEC	1.3004	1.10371	1.53214	0.00169369
CD74	1.35414	1.12597	1.62856	0.00128124
ACSM3	0.838885	0.734763	0.957762	0.00937109
AIM2	1.22227	1.06275	1.40574	0.00490899
MYO7A	1.2807	1.11846	1.46647	0.00034381
MICAL2	1.21032	1.02332	1.43148	0.0257996
MEFV	1.15925	1.04541	1.28548	0.00507643
SELPLG	1.29632	1.05617	1.59108	0.0130365
CEBPB	1.19354	1.01166	1.40813	0.0359603
IFNGR1	1.31049	1.052	1.63248	0.0158553
SLC25A29	0.574032	0.452219	0.728657	5.08736e-06
HLA-DPA1	1.17258	1.04271	1.31862	0.00785439
HIP1	1.46278	1.21059	1.76752	8.17309e-05
PALM	0.821566	0.723231	0.933271	0.00251363
NEDD9	1.29462	1.0043	1.66887	0.0462556
CCDC88B	1.29502	1.07237	1.5639	0.0072342
IL31RA	1.14448	1.02394	1.27922	0.0174706
HLA-DQB1	1.1424	1.02086	1.2784	0.0203541
TMEM144	1.32836	1.11306	1.5853	0.00164879
ADCY7	1.3429	1.09979	1.63976	0.00381074
PPP1R18	1.52551	1.1758	1.97922	0.00147752
DUSP7	1.74939	1.36951	2.23463	7.55139e-06
RTP4	1.18164	1.04603	1.33482	0.00728262
TM7SF3	0.663698	0.522872	0.842453	0.000754769
NTNG2	0.829599	0.749771	0.917927	0.000295805
LSP1	1.29211	1.10276	1.51396	0.00152472
LIPA	1.32797	1.06485	1.6561	0.0118124
BASP1	1.11533	1.00405	1.23895	0.0418272
GNGT2	1.2785	1.12253	1.45615	0.000214615
ZNF385A	1.33966	1.08517	1.65382	0.00652001
NUDT16	1.35831	1.05431	1.74995	0.0178309
PMM1	1.23452	1.03702	1.46964	0.0178557
LTB4R	1.40925	1.11076	1.78795	0.00472854
MICAL1	1.27951	1.06148	1.54233	0.00971069
ABI3	1.30087	1.09352	1.54754	0.00298616
CDK6	0.754933	0.61491	0.926841	0.00723578
PRKAR2B	1.17192	1.04066	1.31975	0.0088573
TNFSF15	1.17985	1.00745	1.38175	0.0401677
FFAR2	1.15306	1.04285	1.27491	0.00546133
BIN2	1.29356	1.01404	1.65014	0.0382466
MEF2C	1.26696	1.0824	1.483	0.00322309
SPOCK1	1.11677	1.01123	1.23332	0.0292219
GSAP	1.24194	1.03403	1.49166	0.0204507
AGPAT3	1.40496	1.09613	1.80079	0.00725845
HLA-DMA	1.33455	1.11749	1.59377	0.00144002
COL2A1	0.80626	0.710652	0.91473	0.000826098
MX1	1.1936	1.06271	1.34061	0.00282458
KCNE1	1.21661	1.07668	1.37473	0.00166026
TMEM170B	0.854604	0.753626	0.969112	0.0143248
RBP7	0.876075	0.795049	0.965357	0.00753969
BCL2A1	1.24461	1.09818	1.41055	0.000611235
SH3BGRL3	1.57788	1.22653	2.02988	0.000387128
GPR35	1.26267	1.06421	1.49814	0.00751234
DNM1	0.867454	0.785567	0.957877	0.00494443
NUCB2	0.611041	0.486963	0.766735	2.10399e-05
SLC25A24	1.34731	1.08653	1.67068	0.00660598
HNMT	1.15992	1.05126	1.27981	0.00311566
RAB3D	1.33663	1.04099	1.71623	0.0229116
ST14	1.15533	1.02742	1.29916	0.0158702
SMIM24	0.890072	0.814517	0.972634	0.010081
ASPHD2	1.27519	1.02091	1.5928	0.0321652
PDLIM2	1.56958	1.20792	2.03953	0.000741995
ANXA4	1.38634	1.10238	1.74344	0.00521456
IGF1R	0.865692	0.757339	0.989548	0.0345182
CDK14	0.819265	0.676896	0.991579	0.040678
SBF2	1.25955	1.01874	1.55728	0.0330539
PLD2	1.21566	1.03508	1.42776	0.0173052
ZCCHC18	0.810571	0.673826	0.975066	0.0258933
ANKRD27	0.697352	0.558265	0.87109	0.00149368
EPSTI1	1.24806	1.08888	1.4305	0.00145639
CYTL1	0.907612	0.849832	0.969321	0.0038719
CYTIP	1.29504	1.0609	1.58086	0.0110553
SYT17	1.18912	1.0536	1.34207	0.00502194
HLA-DPB1	1.20634	1.05494	1.37947	0.00611359
PLD4	1.27342	1.09416	1.48206	0.00179411
IL4I1	1.15373	1.03279	1.28884	0.0113753
ADAMDEC1	1.11589	1.00602	1.23776	0.0381312
SCIMP	1.14477	1.01137	1.29576	0.0324507
KCNJ2	1.09298	1.00474	1.18898	0.0384569
HAVCR2	1.23038	1.0325	1.46619	0.020475
ARHGAP31	1.20749	1.00408	1.45212	0.0451544
MPP7	1.32663	1.1189	1.57293	0.00114212
RTN1	1.15609	1.04099	1.28392	0.00671505
POLD4	1.34815	1.04159	1.74494	0.0232333
TEX30	1.23728	1.00082	1.52961	0.04912
AUTS2	0.805067	0.691254	0.937618	0.00529932
LDLRAD3	1.14116	1.04537	1.24573	0.00315771
RBFOX3	0.838984	0.747814	0.941269	0.00277882
CPNE3	1.2592	1.03385	1.53366	0.0219701
PLA2G4A	1.36672	1.1621	1.60737	0.000159741
DNMT3B	1.32644	1.1043	1.59325	0.00251973
HCP5	1.21635	1.05533	1.40193	0.00686651
IRAK1BP1	0.731695	0.601454	0.890139	0.00178626
HLX	1.22575	1.04015	1.44446	0.0151016
RHOBTB2	1.48434	1.22706	1.79556	4.76549e-05
LPCAT1	1.21863	1.01228	1.46704	0.0367116
IFIT1	1.11974	1.00822	1.24358	0.0346027
MAPK7	1.23326	1.0182	1.49376	0.0319993
ITM2A	0.884236	0.806204	0.969821	0.00905294
UPP1	1.14528	1.00866	1.30041	0.0363448
SLC30A1	1.26107	1.01753	1.56291	0.0341198
CBR1	1.40811	1.19062	1.66533	6.38105e-05
SLC8A1-AS1	1.17541	1.05168	1.3137	0.00440008
CRIP3	1.28963	1.1165	1.4896	0.000543559
GALM	1.28665	1.03707	1.5963	0.0219735
RNF144B	1.27132	1.09059	1.482	0.00215151
CCND2	0.800719	0.685281	0.935602	0.00514213
CRIP1	1.22824	1.09476	1.378	0.000461157
PTK2	1.14433	1.01013	1.29635	0.0341481
SIX3	0.794164	0.704485	0.895259	0.000163412
EPB41L2	1.31117	1.13229	1.51831	0.000294416
ANKRD55	1.37613	1.14456	1.65455	0.000683235
JUP	0.879067	0.783642	0.986113	0.0279141
CPA3	0.892756	0.832743	0.957094	0.00139784
TRPS1	1.18319	1.03216	1.35632	0.0157646
RNF145	1.45748	1.08723	1.95382	0.0117604
MMP2	0.849587	0.762105	0.94711	0.00328131
MEIS1	1.13675	1.0539	1.22611	0.000901096
STOX2	0.773771	0.669936	0.8937	0.000485509
ZBP1	1.26107	1.06878	1.48795	0.00599524
NDFIP1	1.39289	1.15236	1.68363	0.000612064
ABCA6	1.1894	1.06311	1.3307	0.00245768
CHST7	1.21479	1.07794	1.36901	0.00141906
CERCAM	0.767176	0.64849	0.907585	0.00199646
PLXNB1	0.787967	0.673241	0.922243	0.00299529
CXCL10	1.18359	1.0667	1.3133	0.00148793
MFSD2A	1.29123	1.08288	1.53967	0.00441516
ACOT9	1.52025	1.16584	1.98239	0.00198147
IRX5	0.917986	0.842809	0.999869	0.0496493
SIRPB2	0.910437	0.836707	0.990665	0.0294332
SRSF12	0.736741	0.620468	0.874804	0.000489894
THBS1	1.24276	1.11871	1.38058	5.10886e-05
CRNDE	0.871843	0.795142	0.955942	0.00351207
NINJ1	1.15502	1.01683	1.312	0.0266412
OASL	1.26678	1.06645	1.50474	0.00709286
DPY19L2	0.82871	0.759673	0.904021	2.29975e-05
AHR	1.32471	1.13954	1.53997	0.000251896
CD52	1.17794	1.04894	1.32282	0.00565299
STAG3L3	0.779995	0.652742	0.932056	0.0062519
SVOPL	0.896429	0.806564	0.996306	0.0424966
HHIP	0.821251	0.702054	0.960687	0.0138463
TTYH3	1.3702	1.10333	1.70162	0.00437609
HHIP-AS1	0.8368	0.745795	0.938909	0.00242092
SOD2	1.19517	1.00233	1.42511	0.0470418
ZNF532	1.2651	1.13213	1.41368	3.3196e-05
RTN4R	0.864578	0.748576	0.998557	0.0477476
SERPINB6	1.38736	1.11153	1.73165	0.00379313
ECHDC3	1.19963	1.06061	1.35687	0.00377574
LOXL4	0.690465	0.576242	0.82733	5.96054e-05
AP1S3	1.28514	1.09002	1.5152	0.00282774
ASB2	1.25919	1.07935	1.46899	0.00337816
RASGRP4	1.27947	1.06125	1.54255	0.00979295
PURG	0.830058	0.731448	0.941963	0.003895
GPR34	0.889552	0.792578	0.998392	0.0468904
SH3BP5	1.35703	1.16546	1.58008	8.42169e-05
PF4	1.1162	1.03032	1.20924	0.00711734
HOTAIRM1	1.2098	1.0407	1.40636	0.0131617
P2RY12	1.13961	1.02584	1.26599	0.0148751
KIAA1549	0.732543	0.623121	0.861179	0.000162875
HOXB2	1.11061	1.01559	1.21451	0.0215052
TBC1D12	1.26704	1.11121	1.44472	0.000408054
IL1R2	1.17267	1.08884	1.26295	2.56344e-05
CCL23	1.1513	1.05787	1.25298	0.00110257
FZD2	0.887392	0.79702	0.988011	0.0292533
MCOLN2	1.27469	1.09575	1.48286	0.0016624
PPM1H	0.799557	0.683048	0.935939	0.00537156
SEL1L3	1.53082	1.25312	1.87005	3.05443e-05
ST8SIA4	0.802905	0.694626	0.928063	0.00297764
CLIP4	1.28217	1.11196	1.47843	0.000625412
DOC2A	0.759535	0.671659	0.858907	1.16294e-05
CREB5	1.16303	1.03603	1.30559	0.010467
BAG3	1.23241	1.09597	1.38585	0.000481928
CIITA	1.22651	1.03932	1.44742	0.0156737
C1orf54	1.2907	1.09705	1.51854	0.00209277
CDH26	0.801116	0.678919	0.945307	0.00863844
SOX4	0.857115	0.743624	0.987927	0.0333721
PAQR8	1.27072	1.05358	1.53263	0.0122162
GZMK	0.865932	0.755309	0.992758	0.0389996
GCHFR	1.22347	1.04199	1.43657	0.013814
ARHGAP4	1.39784	1.09977	1.7767	0.00619739
CADM1	1.21975	1.04472	1.4241	0.0119512
DLL3	0.778565	0.658513	0.920503	0.00339597
MOK	0.875095	0.779055	0.982974	0.0244809
LINC00963	1.39167	1.12569	1.72048	0.00225762
SPRY2	0.87676	0.790633	0.97227	0.0126665
RENBP	1.20995	1.05481	1.38792	0.00648757
PRDX4	1.22074	1.00268	1.48624	0.0469658
WDR49	1.33326	1.16314	1.52826	3.6298e-05
VENTX	1.15471	1.05197	1.26749	0.00248263
TOMM40L	1.61092	1.28898	2.01328	2.77125e-05
KCNQ5	0.886954	0.798383	0.985351	0.0254238
OSM	1.16222	1.01549	1.33015	0.0290207
SPATS2L	1.54902	1.31422	1.82578	1.81013e-07
CYP2E1	0.772921	0.670155	0.891445	0.000402226
ITPKA	0.879393	0.781059	0.990108	0.0336472
SERPINI2	1.26147	1.11813	1.4232	0.00016055
CES4A	1.13173	1.00898	1.26942	0.0346309
RGS10	1.21566	1.00595	1.4691	0.043245
ZNF385C	0.806459	0.704111	0.923684	0.00189373
FGF13	0.847662	0.765594	0.938528	0.00146741
LYST	0.813215	0.694832	0.951767	0.00999996
ZBTB16	0.855076	0.753709	0.970075	0.0150211
ZNF114	0.812188	0.696288	0.94738	0.00809543
OGDHL	0.837966	0.733997	0.956662	0.00891031
ZNF711	0.908762	0.847574	0.974368	0.00714336
SLC27A2	0.859029	0.744961	0.990563	0.0365814
CTSV	1.22964	1.10854	1.36397	9.31203e-05
CTTNBP2NL	1.16851	1.00911	1.35307	0.0374139
WASF1	0.874999	0.791193	0.967682	0.00933621
HSPA4L	0.855471	0.7628	0.959401	0.00761992
MYBL1	1.20031	1.00886	1.42809	0.0394462
GLIS3	0.855585	0.761058	0.961854	0.00902598
MAMDC2-AS1	0.802089	0.700018	0.919042	0.00149517
LILRA4	1.11987	1.00492	1.24797	0.0404906
IGLL1	0.855455	0.784975	0.932263	0.000372533
MIR100HG	0.838903	0.766123	0.918596	0.000148393
PTPRN2	1.16846	1.03687	1.31676	0.0106539
BST2	1.26617	1.03749	1.54525	0.0202279
CILP2	0.88099	0.784648	0.989161	0.0320009
DKK2	1.15158	1.02577	1.29282	0.0168015
SRGAP1	1.24245	1.09401	1.41103	0.000825613
GPC2	0.82693	0.716944	0.95379	0.00906251
RAB39A	1.1937	1.02352	1.39218	0.024057
PDPN	0.779826	0.656151	0.926812	0.00476318
SLC24A3	0.852924	0.786406	0.925067	0.000122992
HOXB3	1.10055	1.02132	1.18592	0.0119604
TMIGD2	0.854042	0.768221	0.949449	0.00350021
PHACTR3	1.12957	1.03658	1.2309	0.00544233
FAM19A5	0.820388	0.71702	0.938657	0.00396067
SAMD11	0.85896	0.755261	0.976898	0.0205569
TNFRSF17	0.900893	0.817576	0.992701	0.0350377
MPO	0.835167	0.780749	0.893379	1.6094e-07
MYO1B	1.22945	1.04912	1.44078	0.0106964
RGS9BP	0.802543	0.710361	0.906688	0.000410075
PPBP	1.10824	1.02862	1.19402	0.0068978
HLA-DRB6	1.21481	1.04651	1.41018	0.0105449
MEG3	0.834114	0.741299	0.93855	0.00258118
GPER1	1.1781	1.02648	1.35212	0.019715
LGALSL	1.33903	1.174	1.52726	1.35928e-05
SIX3-AS1	0.809322	0.715036	0.916041	0.000815144
CPED1	1.18414	1.04203	1.34563	0.00956559
AFF2	0.827765	0.727918	0.941307	0.00394853
CTH	0.812274	0.703478	0.937895	0.0045989
IFIT2	1.25905	1.07842	1.46994	0.00355119
CPNE8	1.26599	1.15163	1.3917	1.04664e-06
ARL11	0.841853	0.718798	0.985974	0.0327476
GYPC	0.807414	0.699056	0.932569	0.00362043
AIFM2	1.27484	1.08899	1.4924	0.00252406
NANOS1	0.863234	0.768301	0.969897	0.0133547
HOXB4	1.13821	1.03945	1.24634	0.00518023
KIF16B	1.27955	1.07554	1.52225	0.00540649
TNFRSF18	1.17786	1.02451	1.35417	0.0214349
HLA-DQA1	1.09033	1.00412	1.18395	0.0396114
PLXNC1	1.34486	1.13238	1.59721	0.000733145
RHOBTB3	0.817053	0.719276	0.928123	0.00189025
PPM1J	1.13173	1.00859	1.2699	0.0352531
SLC12A8	1.19368	1.05305	1.3531	0.00563694
SNORD114-3	0.883156	0.807512	0.965885	0.00653383
LAMC3	0.844497	0.733597	0.972161	0.0186206
NRP1	0.873227	0.765665	0.995899	0.0432548
KLRF1	1.14052	1.01294	1.28418	0.029829
B3GNT8	1.18478	1.01006	1.38972	0.0372538
CLEC2B	1.3205	1.11933	1.55783	0.000978267
SERPING1	0.877728	0.780415	0.987175	0.0296114
MRC1	1.12999	1.03396	1.23494	0.00699841
JAKMIP1	1.20068	1.0516	1.37089	0.00685672
TWIST1	0.838611	0.757731	0.928124	0.00067031
PELI3	1.19357	1.03376	1.37809	0.0158336
PPFIA4	1.13378	1.00532	1.27864	0.0407092
TRIM6	0.759028	0.667515	0.863088	2.59787e-05
HLA-DPB2	1.22726	1.08963	1.38227	0.000739521
HOXA10	1.18525	1.09583	1.28198	2.17442e-05
PCBP3	0.904911	0.826782	0.990422	0.0300927
ADAMTS15	0.824992	0.72177	0.942976	0.00478907
C15orf48	1.16765	1.05187	1.29618	0.00362547
TRH	0.890116	0.833408	0.950682	0.00052866
STAR	0.857406	0.783849	0.937866	0.00077467
PACSIN1	1.19016	1.07391	1.31898	0.000901032
METRNL	1.18206	1.02754	1.35981	0.0192801
A2M-AS1	1.18014	1.02467	1.3592	0.0215565
GXYLT2	0.885489	0.789081	0.993676	0.0386565
AFAP1	0.845112	0.756765	0.943773	0.00281557
LINC01341	0.838625	0.740847	0.949307	0.00539506
KIT	0.891578	0.798805	0.995127	0.0406481
HOXA1	1.13355	1.03488	1.24162	0.00697646
RAB7B	0.774975	0.691151	0.868966	1.27279e-05
MEG9	0.80811	0.706289	0.924609	0.00193051
CCNJL	0.866208	0.764847	0.981003	0.0236953
GRTP1	0.859478	0.756323	0.976703	0.0202698
TLR8-AS1	1.23556	1.08529	1.40664	0.00138812
RASGEF1B	1.1592	1.02763	1.30762	0.0162484
ZNF608	0.762374	0.674021	0.862307	1.58002e-05
LTK	0.8754	0.780842	0.98141	0.0225065
ARHGAP6	1.16929	1.04166	1.31255	0.00799784
PBX3	1.23868	1.09399	1.4025	0.000731537
TRPM4	1.10237	1.00836	1.20515	0.0321162
HOXB7	1.17275	1.05585	1.30261	0.00293753
LINC01270	1.21576	1.076	1.37368	0.00171522
PELI1	1.17235	1.01701	1.35142	0.0283403
SEL1L2	1.11539	1.00711	1.2353	0.0360804
IRX1	0.801454	0.734573	0.874425	6.41771e-07
GZMB	1.26484	1.11067	1.44041	0.000395983
ZNF439	0.786811	0.712904	0.868378	1.89648e-06
PGBD5	0.841541	0.743318	0.952743	0.00644052
OPLAH	1.21879	1.06974	1.3886	0.00294945
HOXA7	1.19873	1.10034	1.30592	3.35121e-05
SLC22A1	1.13831	1.01362	1.27833	0.0286325
TNNT1	1.11423	1.02506	1.21115	0.0110366
HTR1F	1.18971	1.07655	1.31477	0.000658445
HOXB6	1.14374	1.05753	1.23697	0.000782471
HOXA5	1.1268	1.06009	1.19772	0.000126151
PTPN14	0.868769	0.785346	0.961055	0.00631084
ID1	1.13981	1.01557	1.27925	0.0262647
MIRLET7BHG	1.18347	1.04493	1.34038	0.0080058
PTGFR	1.15237	1.04025	1.27658	0.00661777
SDSL	1.15486	1.03433	1.28942	0.0104618
SORCS2	1.12386	1.01851	1.24012	0.0200688
DLK1	0.847936	0.765618	0.939106	0.00154685
HOXA2	1.14402	1.03664	1.26252	0.00746103
BLID	0.821959	0.726375	0.93012	0.00188058
HGF	0.77307	0.701719	0.851676	1.89373e-07
KIF26A	0.819193	0.729243	0.920238	0.000777551
SLC28A3	0.84832	0.764168	0.941739	0.00202774
KCNK12	0.889125	0.791501	0.998789	0.0476611
CERS4	0.869453	0.787519	0.959911	0.00560263
TIMP4	1.16122	1.04423	1.29133	0.005804
ARPP21	0.835267	0.749017	0.93145	0.00120799
CALCRL	1.33456	1.17294	1.51845	1.17655e-05
HOXA3	1.17899	1.08506	1.28106	0.000101501
LINC01114	0.878524	0.805999	0.957574	0.00321783
LEP	0.883652	0.788943	0.98973	0.0324815
UMODL1	0.927265	0.865379	0.993577	0.0321276
LINC00899	1.24899	1.12213	1.39019	4.7312e-05
MFAP4	0.878644	0.800392	0.964545	0.00655842
OLFML3	0.843769	0.762258	0.933997	0.00104821
CLEC11A	0.841572	0.777232	0.911238	2.13181e-05
ANKRD18A	0.908539	0.82558	0.999834	0.0496051
HOXA4	1.14445	1.05226	1.24472	0.0016404
OLFML2A	1.25942	1.16027	1.36705	3.52884e-08
NOG	0.864843	0.793488	0.942615	0.000949421
HDC	0.898724	0.824101	0.980105	0.0157641
THSD7A	0.906339	0.828725	0.991221	0.0313169
HOXB-AS3	1.13836	1.05431	1.22911	0.000928946
CLEC5A	0.903071	0.846175	0.963791	0.00213508
NKX2-3	1.07784	1.02251	1.13616	0.00530814
SPINK2	1.11861	1.02521	1.22051	0.0117444
