# Supplementary material for: Identification of a prognostic model based on costimulatory molecule-related subtypes and characterization of tumor microenvironment infiltration in acute myeloid leukemia
Source: Front Genet. 2022 Aug 19;13:973319. doi: 10.3389/fgene.2022.973319 (PMC9437340; doi:10.3389/fgene.2022.973319)
Supplement: Supplementary file 2 [file Table3.XLSX]

## Sheet: Sheet1
id	coef
GPR18	-0.433901
LGALS1	0.33929
AOAH	-0.389752
DNMT3B	0.303792
CBR1	0.216761
ANKRD55	0.356611
SIRPB2	-0.311289
DPY19L2	-0.236902
IL1R2	0.117641
ST8SIA4	-0.315973
DOC2A	-0.240516
SERPINI2	0.418678
GZMB	0.390061
TNNT1	0.189513
SORCS2	0.306515
