# Supplementary material for: Identification of a prognostic model based on costimulatory molecule-related subtypes and characterization of tumor microenvironment infiltration in acute myeloid leukemia
Source: Front Genet. 2022 Aug 19;13:973319. doi: 10.3389/fgene.2022.973319 (PMC9437340; doi:10.3389/fgene.2022.973319)
Supplement: Supplementary file 6 [file Table1.XLSX]

## Sheet: Sheet1
Gene	Type
CD27	costimulatory molecule
CD274	costimulatory molecule
CD276	costimulatory molecule
CD28	costimulatory molecule
CD40	costimulatory molecule
CD40LG	costimulatory molecule
CD70	costimulatory molecule
CD80	costimulatory molecule
CD86	costimulatory molecule
CTLA4	costimulatory molecule
EDA	costimulatory molecule
EDA2R	costimulatory molecule
EDAR	costimulatory molecule
FAS	costimulatory molecule
FASLG	costimulatory molecule
HHLA2	costimulatory molecule
ICOS	costimulatory molecule
ICOSLG	costimulatory molecule
LTA	costimulatory molecule
LTB	costimulatory molecule
LTBR	costimulatory molecule
NGFR	costimulatory molecule
PDCD1	costimulatory molecule
PDCD1LG2	costimulatory molecule
RELT	costimulatory molecule
TMIGD2	costimulatory molecule
TNF	costimulatory molecule
TNFRSF10A	costimulatory molecule
TNFRSF10B	costimulatory molecule
TNFRSF10C	costimulatory molecule
TNFRSF10D	costimulatory molecule
TNFRSF11A	costimulatory molecule
TNFRSF11B	costimulatory molecule
TNFRSF12A	costimulatory molecule
TNFRSF13B	costimulatory molecule
TNFRSF13C	costimulatory molecule
TNFRSF14	costimulatory molecule
TNFRSF17	costimulatory molecule
TNFRSF18	costimulatory molecule
TNFRSF19	costimulatory molecule
TNFRSF1A	costimulatory molecule
TNFRSF1B	costimulatory molecule
TNFRSF21	costimulatory molecule
TNFRSF25	costimulatory molecule
TNFRSF4	costimulatory molecule
TNFRSF6B	costimulatory molecule
TNFRSF8	costimulatory molecule
TNFRSF9	costimulatory molecule
TNFSF10	costimulatory molecule
TNFSF11	costimulatory molecule
TNFSF12	costimulatory molecule
TNFSF13	costimulatory molecule
TNFSF13B	costimulatory molecule
TNFSF14	costimulatory molecule
TNFSF15	costimulatory molecule
TNFSF18	costimulatory molecule
TNFSF4	costimulatory molecule
TNFSF8	costimulatory molecule
TNFSF9	costimulatory molecule
VTCN1	costimulatory molecule
